# Supplementary material for: CRISPR/Cas9-Based Knock-Out of the PMR4 Gene Reduces Susceptibility to Late Blight in Two Tomato Cultivars
Source: Int J Mol Sci. 2022 Nov 22;23(23):14542. doi: 10.3390/ijms232314542 (PMC9735651; doi:10.3390/ijms232314542)
Supplement: Supplementary file 1 [file ijms-23-14542-s001.zip]

Archive with 1 entries (1 files):
- ijms-2000467-supplementary.pdf
